# Supplementary material for: A Simple Method for Fabricating Ink Chamber of Inkjet Printheads
Source: Micromachines (Basel). 2022 Mar 17;13(3):455. doi: 10.3390/mi13030455 (PMC8949317; doi:10.3390/mi13030455)
Supplement: Supplementary file 1 [file micromachines-13-00455-s001.zip]

Archive with 1 entries (1 files):
- micromachines-1581334-supplementary.pdf
